# Supplementary material for: Physicochemical Characterizations, Digestibility, and Lipolysis Inhibitory Effects of Highland Barley Resistant Starches Prepared by Physical and Enzymatic Methods
Source: Molecules. 2023 Jan 20;28(3):1065. doi: 10.3390/molecules28031065 (PMC9920265; doi:10.3390/molecules28031065)
Supplement: Supplementary file 1 [file molecules-28-01065-s001.zip]

Archive with 1 entries (1 files):
- molecules-2136810-supplementary.pdf
